# Supplementary material for: Detour Behavior of Mice Trained with Transparent, Semitransparent and Opaque Barriers
Source: PLoS One. 2016 Sep 2;11(9):e0162018. doi: 10.1371/journal.pone.0162018 (PMC5010287; doi:10.1371/journal.pone.0162018)
Supplement: S2 File — *—mice removed from the final analysis because of an error in changing the barrier that occurred at the beginning of the training. (XLSX) [file pone.0162018.s003.xlsx]

## Sheet: Latency
			day 1													day 2					day 3			day 16			day 17
			Habituation						Inward detour												Outward detour			Retraining			All mice tested with transparent barrier
litter	mouse	group	session 1	session 2	session 3	session 4	session 5	session 6	Detour 1	Detour 2	Detour 3	Detour 4	Detour 5	Detour 6	Detour 7	Detour 1	Detour 2	Detour 3	Detour 4	Detour 5	Trial 1	Trial 2	Trial 3	Trial 1	Trial 2	Trial 3	Trial 1	Trial 2	Trial 3
1	1	opaque	18.56	14.32	13.52	6.56	17.92	2.32	14.64	5.92	20.96	13.84	5.76	11.36	15.92	11.04	14.4	21.6	14.4	15.2	7.05	6.83	4.97	6.8	6.56	8.64	11.52	4.32	5.52
1	4	opaque	41.52	94.56	9.6	8.8	5.92	4.48	9.04	10.4	16.08	15.28	27.68	12.48	14.88	13.2	16.72	22.4	13.92	17.84	8.91	8.11	12.64	9.84	5.84	6.08	5.04	6.24	3.44
1	7	opaque	37.36	7.6	4.4	3.52	2.16	2.4	23.36	15.2	10.72	5.84	6.24	6.16	15.2	8.24	22.24	19.52	10.16	6.32	7.35	6.41	5.76	7.84	5.04	5.6	9.6	4.72	5.44
2	3	opaque	56.96	7.44	7.84	8.96	7.28	24.24	23.76	240	179.92	8.88	36.48	22	11.52	18	27.92	7.76	12.32	7.2	5.89	4.65	4.45	9.68	10.4	8.88	12.48	4.24	4.88
3	1	opaque	26.72	14.32	6	3.68	4	4	35.2	24.96	16.16	35.44	48.64	33.84	35.92	30.64	44.24	73.92	71.28	45.36	40.95	43.71	17.27	20	29.36	19.76	21.44	20.8	48.56
3	4	opaque	4.72	6.48	4.8	1.68	1.92	18.08	13.52	18.08	14.24	33.04	42.88	32.88	20.8	5.84	9.04	5.36	3.68	9.2	7.05	9.6	4.08	4.32	7.36	3.92	6.48	7.28	5.52
4	2	opaque	42.64	15.6	28	6.16	3.44	4	68.72	49.84	72	52.64	32.32	26.48	27.28	13.2	19.68	16	8.16	21.76	13.92	18.34	17.96	11.84	14.24	6.16	5.76	8.64	7.12
4	5	opaque	26	9.36	5.92	4.88	2.8	2.4	44.72	29.68	22.56	24.56	26.08	22.4	15.28	18.56	18.4	15.44	12.08	8.56	16.97	8.79	14.56	18.4	8.64	6.08	9.52	7.6	6.32
5	3	opaque	30.72	7.44	6.96	5.12	9.28	4.32	21.76	21.2	41.52	5.6	6.4	6.32	25.6	21.04	15.44	4.88	6.24	5.44	8.84	42.52	17.63	19.76	33.84	5.6	7.92	5.52	9.76
6	2	opaque	14	48.08	4	3.84	2.56	2.8	19.04	37.12	11.44	7.36	15.28	10.88	7.92	18.64	5.68	6.88	8.16	4.24	7.94	5.07	7.83	10.48	10.16	19.2	8	10.32	4.96
6	5	opaque	10.16	9.04	4.16	4.48	3.2	3.52	19.68	13.52	13.44	5.84	25.92	5.36	74.64	4.4	6.16	10.56	7.2	6.48	13.06	8.59	6.27	8.16	22.4	4.88	8.88	16.48	31.6
7	3	opaque	66.48	8.32	5.6	8.08	3.36	4.08	28.32	6.16	23.36	17.2	7.68	5.36	20	6.56	11.68	9.68	5.36	4.48	13.04	10.74	9.19	6.48	8.96	6.72	6.64	7.2	5.2
1	2	semitransparent	23,6*	20,56*	4,08*	2,4*	13,2*	5,2*	9,92*	8,88*	64,24*	19,2*	15,44*	9,44*	5,12*	6,32*	4,8*	3,92*	5,36*	5,92*	10,12*	5,11*	4,52*	3,36*	5,6*	4,16*	11,44*	12,96*	4,8*
1	5	semitransparent	13.84	6.64	17.92	5.68	4.16	4.72	27.68	21.6	11.44	10.8	11.6	5.52	5.52	4.96	5.76	7.76	20.08	10.56	6.57	6.91	14.13	12.08	10.08	11.2	4.4	5.28	15.68
2	1	semitransparent	44.64	5.76	3.04	2.4	2.4	3.68	10.64	9.68	7.92	40	8.72	26	11.44	7.44	5.84	8.32	10.32	7.28	13.24	7.63	12.5	6.16	13.36	12.08	10.4	6.56	11.84
2	4	semitransparent	6.56	5.36	5.92	12.8	11.68	17.28	30.32	7.28	16.08	6.4	5.2	6.08	6.64	4.88	7.92	16.08	5.2	13.92	6.91	9.9	4.2	4.08	17.04	9.04	5.2	4.64	4.32
3	2	semitransparent	28.56	24.88	5.76	3.04	4.88	2.24	42.88	14.48	20.56	6.8	11.6	6.24	5.36	5.2	6	5.44	7.52	4.96	5.87	4.46	19.65	9.04	7.44	5.28	7.12	8.48	10
3	5	semitransparent	35.76	3.68	3.6	2.8	29.2	3.12	26.16	6.32	34.56	12.24	72.32	6.8	5.6	4.4	5.04	15.76	3.84	4.56	6.74	8.87	7.33	13.92	10.48	8.56	4	4.08	3.84
4	3	semitransparent	23.52	7.84	13.92	3.6	2.48	3.76	20.64	8.96	29.6	23.12	9.92	7.12	9.2	12.64	14.16	12.16	14.4	8.08	7.88	40.56	73	18.96	8.72	9.76	8.08	11.6	20.16
6	3	semitransparent	30.96	4.32	4.16	3.36	2.32	2.56	13.28	15.12	8.32	22.72	10.16	5.36	5.52	5.36	3.6	4.08	6.48	6.72	4.13	5.81	15.38	3.04	4.48	9.92	2.64	3.52	4.72
7	1	semitransparent	8.32	30.24	7.2	21.92	5.2	6.24	6.8	35.44	14.88	24.96	7.92	6	9.76	29.04	9.36	4.96	7.44	5.04	7.91	5.25	7	4.24	10.64	10.88	13.68	9.92	53.92
7	4	semitransparent	26.24	12.72	38	12.56	3.76	3.12	30.8	13.92	8.72	28.24	37.6	34.08	12.32	9.36	9.76	7.12	14.72	15.84	9.67	6.16	9.06	18.16	9.92	7.04	10.96	17.2	5.2
5	1	semitransparent	77.52	6.48	32.64	5.12	4	3.84	33.44	9.2	7.44	24	4.48	4.72	3.92	5.04	5.84	6.4	6.72	4.8	11.58	6.93	4.53	4.64	5.36	4	4.56	5.04	4.16
5	4	semitransparent	45.52	9.2	4.32	4.56	6.88	4.08	36.64	18	16.64	37.2	26.56	6.16	11.04	4.96	7.76	6.88	8	5.04	4.31	9.63	15.19	3.52	4.8	8.48	6	6.4	5.6
1	3	transparent	42.08	37.68	4.88	3.6	16.48	3.12	64.8	47.52	240	9.2	11.12	6	6.8	117.76	193.6	240	6.96	6.4	7.06	14.37	6.29	5.04	4.4	5.2	4.24	4.24	3.76
1	6	transparent	163.12	13.68	3.6	6.24	14.16	4.08	56.56	61.68	112.96	20.4	69.44	31.28	9.36	8.32	8.8	5.44	6.08	4.56	6.35	4.74	5.49	14.32	10.08	5.36	4	4.8	4.88
2	2	transparent	48.64	4.88	2.08	2.8	1.92	1.76	27.28	53.68	14.56	240	48.08	83.68	31.84	25.12	13.28	14.72	8.56	8.24	15.52	12	20.2	6.88	11.84	6.48	4.64	7.52	4.64
2	5	transparent	112.88	26.96	16.08	6.88	3.6	1.92	22	47.76	25.84	4.16	19.12	11.6	4.96	4.96	6.64	4.08	4.88	5.36	11.62	7.11	9.88	17.92	5.2	5.04	4.08	4.24	4.24
3	3	transparent	18,32*	18,48*	7,36*	4,48*	3,76*	4*	36,72*	34,4*	24,4*	24*	47,44*	17,68*	24,24*	27,92*	11,28*	18,96*	7,6*	6,8*	12,87*	15,71*	9,55*	10,24*	7,2*	15,52*	14,4*	13,68*	7,2*
4	1	transparent	9.52	7.36	6.4	4.16	4.4	8.72	29.68	23.2	21.04	11.84	17.68	33.36	17.2	11.84	13.84	16.96	20.56	6.72	14.77	10.65	7.33	7.2	11.84	10.32	19.6	54.56	26.48
4	4	transparent	12.88	5.28	5.12	5.76	4.4	5.92	22.16	26.8	43.92	25.52	20.64	31.68	16.48	6.96	6.16	10	8.8	10.16	15.45	14.57	20.65	13.76	5.44	9.76	10.48	6.8	8.48
6	1	transparent	34.72	3.6	4.8	2.64	4.48	2	23.84	115.04	37.6	63.76	96.24	86.24	94.88	58.08	86.32	58.72	4.64	6.08	17.12	8.13	4.66	12.88	10.08	14.08	10.48	9.6	75.52
6	4	transparent	8.96	8.16	4.8	1.84	2.08	4	8.56	86.24	15.2	30.8	23.6	12.72	10.64	5.36	5.36	6.64	4.64	4.4	6.44	15.19	9.34	14.24	3.76	4.24	4.32	5.28	4.96
7	2	transparent	81.28	6.48	26.72	2.08	14.8	2.08	21.12	101.52	27.12	36.24	140.48	9.28	16.72	8.8	7.36	15.6	6.32	5.76	13.09	9.66	5.58	4.96	8.72	7.68	9.36	10.08	10.16
7	5	transparent	47.92	9.2	9.68	17.6	3.28	2.16	118.48	20.32	32.08	15.44	8.16	80.08	5.04	6.32	4.48	8.4	30	5.04	5.9	15.2	4.88	14	5.52	6.72	5.84	5.52	3.44
5	2	transparent	34.16	8.96	6.24	4.8	1.52	4.08	39.36	41.04	37.2	14.08	6.72	5.84	7.12	5.92	4.96	7.28	7.28	4.64	4.7	6.74	4.7	4.24	6.32	15.76	4.8	4.56	4.08

## Sheet: Time spent in barrier zone
			Day 1								day 2
litter	mouse	group	habituation session 6	detour 1	detour 2	detour 3	detour 4	detour 5	detour 6	detour 7	detour 1	detour 2	detour 3	detour 4	detour 5
1	1	opaque	0.88	1.28	0	2.48	0.72	0.16	0	3.84	1.04	0	1.6	1.76	0.32
1	4	opaque	1.6	0	0.72	0	5.44	1.36	1.84	1.84	2.16	4	2	1.76	1.44
1	7	opaque	0.96	1.12	9.92	1.92	0.16	0	0	1.6	0.16	0	2.32	0.88	0.88
2	3	opaque	1.2	0	1.36	10.64	0.4	3.84	0.4	0.72	0.48	8.4	0.8	0.24	0.96
3	1	opaque	2.24	4.16	2.4	0.96	12.48	1.68	12.4	1.68	3.28	0	8.24	0.72	0
3	4	opaque	1.76	0	1.04	0	2.24	5.6	3.84	5.36	1.28	4.4	0.16	0.64	0
4	2	opaque	2.16	4.72	5.84	6.32	6.56	0.08	0.64	5.04	2.56	1.92	0.16	0	0
4	5	opaque	1.12	2.48	2.64	1.2	1.04	4.96	8.64	0.24	2.32	3.12	2.24	0	0
5	3	opaque	1.84	0	0.64	1.36	0	0.32	0.08	3.44	0.88	0	0	0	0
6	2	opaque	1.6	0	6.8	1.68	0	2	0	0.56	2.32	0	1.2	1.28	0
6	5	opaque	2.32	0.08	4.48	0.24	0.48	1.68	0.48	1.04	0	0.72	0	0.32	0.16
7	3	opaque	0.64	6.08	0	0.64	1.04	0	0.4	3.36	1.12	3.92	1.12	0.72	0.56
1	2	semitrnsparent	3,92*	1,36*	1,6*	9,04*	5,2*	1,84*	1,68*	0,72*	0,72*	0,32*	0,4*	0,08*	0*
1	5	semitrnsparent	3.2	6.48	6.72	2.88	3.68	0.8	0.4	0	0.56	0	0.16	2.48	1.44
2	1	semitrnsparent	2.64	1.6	1.12	1.04	4	0.88	5.28	0.96	0.16	0.56	0.4	2.24	0.64
2	4	semitrnsparent	1.6	11.04	0.88	3.12	0.72	0.56	0.88	0.64	0	0	0.16	0.08	0
3	2	semitrnsparent	1.28	10.48	4.88	4.8	1.68	1.36	1.28	1.52	0.64	0.32	0.56	0.24	0.56
3	5	semitrnsparent	2.4	3.6	1.04	7.6	0.48	14.88	0	0.32	0.56	0.16	1.2	0.16	0.16
4	3	semitrnsparent	2.16	4.24	2.8	4.64	13.92	3.2	1.28	1.76	1.52	0	0	0	0
6	3	semitrnsparent	1.36	1.2	2.96	1.12	1.12	0.4	0.72	0.56	0.64	0.4	0	0.4	2.48
7	1	semitrnsparent	0.56	0.96	4.56	0.64	1.44	1.28	0.72	2.24	5.2	0.64	0.64	1.04	1.76
7	4	semitrnsparent	0.88	2.56	1.2	2.88	2.24	5.92	7.84	1.04	1.68	3.28	0	1.68	0
5	1	semitrnsparent	1.04	3.28	1.84	2.96	10.56	0.32	0.08	0	0	0	0	0	0
5	4	semitrnsparent	2	5.68	1.44	2.48	8.16	2.64	0	1.6	0	0.56	0	0	0
1	3	transparent	1.6	9.12	14.32	21.92	3.04	3.28	1.12	2.24	2.8	2.64	6.56	0.64	0.64
1	6	transparent	2.8	21.36	29.2	6	2.96	21.6	8.56	0.32	1.04	3.12	0	0.8	0
2	2	transparent	0.96	8.56	29.84	2.32	43.28	7.52	16.32	8.4	9.36	1.04	1.36	0	0
2	5	transparent	1.04	5.52	20.72	6.88	0.16	3.92	3.04	0	0.32	0.08	0.08	0	0
3	3	transparent	1,44*	7,52*	4*	6,48*	3,2*	6,8*	1,44*	2,96*	4,64*	0,96*	1,6*	0,08*	0*
4	1	transparent	2.56	3.52	4.88	4.32	3.36	2.24	15.84	3.68	1.92	2.56	3.2	4.4	1.52
4	4	transparent	1.76	1.68	8.16	12.08	10.64	3.84	13.44	5.6	0	0.24	1.92	0	1.04
6	1	transparent	0.8	2.24	60.24	8.24	27.12	53.36	2.08	2.48	2.08	1.52	1.12	0	0.16
6	4	transparent	2	0.08	36	2.72	6.64	9.2	2.24	1.6	0.72	0.4	0.4	0.16	0
7	2	transparent	0.96	2.8	34	2.24	8.64	15.36	1.68	0.96	0.08	0	0.96	0.96	0.72
7	5	transparent	0.72	7.44	2.72	2.4	8	2.56	44.64	0.88	1.2	0.88	2.72	5.36	0.72
5	2	transparent	2.96	3.28	2.88	6.8	3.84	1.44	0.8	0.4	0.48	0.96	2.24	1.2	0.56

## Sheet: Distance (path vs central axis)
			day 1							day 2						day 16			day 17
litter	mouse	group	trial 1	trial 2	trial 3	trial 4	trial 5	trial 6	trial 7	trial 1	trial 2	trial 3	trial 4	trial 5		retraining 1	retraining 2	retraining 3	all transparent barrier 1	all transparent barrier 2	all transparent barrier 3
1	1	opaque	14.4	39.6	13.68	9.72	16.56	25.2	3.6	0.72	18.36	43.2	14.4	13.32		37.08	0	2.88	0	0	0.36
1	4	opaque	38.88	15.12	25.92	9.36	19.44	14.4	0.72	2.88	0	5.76	3.6	9.36		35.28	9	2.16	3.6	3.6	0.72
1	7	opaque	2.16	2.88	8.64	17.28	25.2	27.36	5.76	16.92	42.48	5.76	0.72	14.4		1.08	16.56	4.32	7.2	8.64	5.76
2	3	opaque	32.4	35.28	7.92	34.56	19.8	31.68	6.48	10.8	2.16	1.44	14.76	1.44		33.84	11.52	10.08	0.36	2.88	7.2
3	1	opaque	5.76	2.88	1.44	1.8	3.6	16.2	13.32	20.88	20.88	17.64	30.24	23.76		15.12	8.64	5.04	3.6	2.16	3.6
3	4	opaque	29.52	3.24	38.88	2.16	5.76	3.6	0.72	0	2.16	14.4	5.04	28.8		22.68	5.04	19.08	1.44	2.16	0.72
4	2	opaque	20.16	1.08	0.72	17.64	14.4	10.8	5.04	12.24	10.08	18	29.88	29.88		36.72	28.8	22.32	7.2	4.68	12.24
4	5	opaque	6.48	21.6	8.28	18.72	5.04	14.4	14.4	2.16	14.4	1.8	24.12	18.72		5.04	28.8	14.4	2.16	1.44	6.48
5	3	opaque	15.84	3.6	26.64	27.36	10.8	17.28	15.84	5.76	16.56	18.72	20.16	21.6		18.72	18.72	2.88	4.68	4.32	5.76
6	2	opaque	41.76	8.28	2.88	29.52	6.48	17.28	9.36	2.16	23.76	10.8	20.88	23.04		26.64	22.32	1.08	7.2	4.32	7.2
6	5	opaque	15.84	1.08	16.56	7.92	5.76	8.64	12.24	30.96	7.92	24.48	14.4	15.84		13.32	16.56	2.16	0.72	0.72	1.44
7	3	opaque	14.4	34.56	30.24	20.16	30.24	12.24	2.88	1.44	0.72	5.04	2.16	5.76		0	28.08	14.4	1.8	0.36	3.6
1	2	semitransparent	1,44*	2,16*	2,16*	1,8*	1,44*	0*	3,6*	4,32*	9,36*	7,2*	16,56*	16,56*		20,16*	0,72*	0,72*	10,08*	0,36*	2,88*
1	5	semitransparent	2.88	10.44	0.72	12.24	8.28	8.64	17.28	5.76	17.28	13.32	41.76	11.52		0.36	0.72	7.92	4.32	1.44	3.6
2	1	semitransparent	7.2	7.92	2.88	5.04	2.88	0	3.6	14.04	5.76	9.36	0	9.36		5.76	14.4	20.16	5.04	7.2	0.72
2	4	semitransparent	0.72	1.08	5.76	2.16	3.6	0.72	5.04	18.36	20.16	25.2	14.4	20.16		12.96	0.72	5.76	11.52	6.48	7.2
3	2	semitransparent	5.76	1.08	3.96	0.72	25.92	1.08	2.16	6.12	12.24	16.92	12.96	7.92		0	1.44	8.64	3.6	1.44	2.88
3	5	semitransparent	13.68	1.44	3.6	10.08	7.2	20.16	11.52	3.24	14.76	19.44	12.96	14.04		0	0.72	5.04	0	1.44	0
4	3	semitransparent	0.72	2.52	1.44	4.32	3.6	6.48	6.84	7.2	16.2	18.36	16.56	36.72		2.16	15.84	14.4	18	0	2.16
6	3	semitransparent	1.44	5.76	2.88	2.16	22.68	5.04	9.36	5.76	9.36	19.44	8.64	0.72		7.92	2.88	0	5.04	12.24	7.92
7	1	semitransparent	1.8	10.08	38.16	14.4	14.76	20.16	2.16	1.08	7.2	6.48	2.88	1.44		7.92	5.4	2.16	3.96	3.6	2.16
7	4	semitransparent	1.44	10.08	2.88	19.44	8.28	2.88	3.6	3.24	15.48	19.8	18.72	18.36		3.96	7.2	13.68	10.08	8.64	24.12
5	1	semitransparent	0	0	1.44	2.16	5.76	16.56	20.88	19.44	22.32	25.92	23.76	21.6		7.2	8.64	3.6	20.16	20.16	28.08
5	4	semitransparent	9.36	29.52	0.36	14.4	15.84	21.6	7.2	21.6	10.8	23.76	23.04	23.04		17.28	2.16	0.72	4.32	0.72	6.48
1	3	transparent	2.88	1.44	0	1.44	0	2.16	1.44	1.44	2.52	7.92	7.92	10.8		12.96	15.12	11.88	12.96	8.64	12.24
1	6	transparent	0.72	6.48	3.96	4.32	7.2	7.2	22.32	10.44	4.68	17.64	14.04	20.16		5.04	7.92	18.72	2.16	11.52	5.04
2	2	transparent	7.92	0.72	1.44	0	6.48	5.04	2.52	1.44	13.68	9.72	14.4	27.36		8.64	1.08	0	9.36	12.24	21.6
2	5	transparent	7.92	5.4	9.36	35.28	8.28	13.32	16.56	10.8	14.76	16.56	15.48	18.72		0.72	2.52	6.48	2.52	6.48	7.92
3	3	transparent	1,08*	5,76*	4,32*	5,76*	5,76*	0,72*	7,92*	1,8*	11,52*	12,96*	16,92*	16,92*		2,16*	4,68*	5,76*	3,6*	21,6*	20,16*
4	1	transparent	4.32	3.96	3.96	3.24	0	0	1.08	1.08	2.88	4.68	4.32	9		0	0.72	5.04	0.72	1.8	10.44
4	4	transparent	8.64	5.76	9.36	1.8	0.72	7.56	6.48	23.76	12.96	24.48	31.68	10.8		6.48	7.92	6.48	14.4	12.6	11.52
6	1	transparent	0.72	3.6	7.2	5.76	8.28	5.04	5.04	5.04	7.92	31.68	19.44	20.16		5.04	13.68	11.52	13.32	0.72	1.8
6	4	transparent	12.24	2.16	2.16	6.48	7.2	0.72	4.32	4.32	12.24	12.24	15.12	23.76		14.4	7.92	1.44	12.24	20.88	16.56
7	2	transparent	2.16	11.88	11.16	10.08	2.52	2.88	9.72	14.4	28.08	16.2	1.44	8.64		4.32	17.28	10.8	2.16	15.84	0
7	5	transparent	4.32	0.72	18.72	2.16	1.44	1.8	1.44	1.44	2.88	2.52	16.2	8.64		0.72	7.2	12.24	12.6	3.6	11.52
5	2	transparent	5.04	7.92	9.36	10.8	0.72	10.08	9	10.8	8.28	5.04	10.8	8.28		7.2	0.72	11.52	10.44	12.24	17.28

## Sheet: Detour lateralisation
			Day 1							Day 2					Day 3			Day 16			Day 17
			Inward detour												Outward detour			Inward detour
litter	mouse	group	Trial 1	Trial 2	Trial 3	Trial 4	Trial 5	Trial 6	Trial 7	Trial 1	Trial 2	Trial 3	Trial 4	Trial 5	Trial 1	Trial 2	Trial 3	Trial 1	Trial 2	Trial 3	Trial 1	Trial 2	Trial 3
1	1	opaque	Right	Left	Right	Right	Right	Right	Right	Right	Right	Right	Right	Right	Right	Right	Right	Right	Right	Left	Right	Right	Right
1	2	semitransparent	Left	Right	Left	Right	Left	Left	Left	Left	Left	Left	Left	Left	Left	Right	Left	Left	Left	Left	Left	Left	Left
1	3	transparent	Right	Right	-	Right	Right	Right	Right	Right	Right	-	Right	Right	Left	Right	Right	Right	Right	Right	Right	Right	Right
1	4	opaque	Right	Left	Left	Right	Right	Right	Right	Right	Right	Right	Right	Right	Right	Right	Right	Right	Right	Right	Right	Right	Right
1	5	semitransparent	Left	Right	Right	Right	Right	Right	Right	Right	Right	Right	Right	Right	Right	Right	Left	Right	Right	Right	Left	Right	Right
1	6	transparent	Left	Right	Right	Right	Right	Right	Right	Right	Right	Right	Right	Right	Right	Right	Right	Right	Right	Right	Right	Right	Right
1	7	opaque	Right	Right	Right	Right	Right	Right	Right	Right	Left	Right	Right	Right	Right	Right	Right	Right	Right	Right	Right	Right	Right
2	1	semitransparent	Left	Right	Right	Right	Left	Left	Left	Left	Left	Left	Left	Left	Right	Right	Left	Left	Left	Left	Left	Right	Left
2	2	transparent	Left	-	Right	-	Left	Right	Left	Left	Left	Left	Left	Left	Right	Left	Left	Left	Left	Left	Left	Left	Left
2	3	opaque	Left	-	Right	Right	Right	Right	Right	Right	Right	Right	Right	Right	Left	Right	Right	Right	Right	Right	Right	Right	Right
2	4	semitransparent	Right	Left	Left	Left	Left	Left	Left	Left	Left	Left	Left	Left	Right	Right	Right	Left	Left	Left	Left	Left	Left
2	5	transparent	Left	Right	Right	Right	Right	Right	Right	Right	Right	Right	Right	Right	Left	Right	Right	Right	Right	Right	Right	Right	Right
3	1	opaque	Left	Left	Right	Left	Left	Left	Right	Left	Left	Left	Left	Left	Left	Left	Left	Left	Left	Left	Left	Left	Left
3	2	semitransparent	Left	Right	Right	Right	Right	Right	Right	Right	Right	Right	Right	Right	Right	Right	Right	Right	Right	Right	Right	Right	Right
3	3	transparent	Right	Left	Right	Right	Right	Left	Right	Right	Right	Left	Right	Right	Right	Left	Right	Right	Right	Right	Left	Left	Right
3	4	opaque	Left	Left	Right	Right	Left	Right	Right	Right	Right	Right	Right	Left	Left	Right	Left	Right	Right	Right	Right	Right	Right
3	5	semitransparent	Right	Right	Right	Right	Right	Right	Right	Right	Right	Right	Right	Right	Left	Right	Right	Right	Left	Right	Right	Right	Right
4	1	transparent	Right	Left	Right	Right	Right	Right	Right	Right	Right	Right	Right	Right	Right	Right	Right	Right	Right	Right	Right	Right	Right
4	2	opaque	Left	Left	Right	Right	Right	Right	Right	Right	Right	Right	Right	Right	Right	Right	Right	Right	Right	Right	Right	Right	Right
4	3	semitransparent	Right	Right	Right	Right	Right	Right	Right	Right	Right	Right	Right	Right	Right	Right	Right	Right	Right	Right	Right	Right	Right
4	4	transparent	Left	Left	Left	Left	Left	Left	Left	Left	Left	Left	Left	Left	Left	Left	Left	Left	Left	Left	Left	Left	Left
4	5	opaque	Left	Right	Right	Right	Right	Right	Right	Right	Right	Right	Right	Right	Right	Right	Right	Left	Right	Right	Right	Right	Right
5	1	semitransparent	Right	Left	Left	Left	Left	Left	Left	Left	Left	Left	Left	Left	Left	Left	Left	Left	Left	Left	Right	Left	Left
5	2	transparent	Right	Right	Right	Right	Right	Right	Right	Right	Right	Right	Right	Right	Right	Right	Right	Right	Right	Right	Right	Right	Right
5	3	opaque	Right	Left	Left	Left	Left	Left	Left	Left	Left	Left	Left	Left	Right	Left	Left	Left	Left	Left	Left	Left	Left
5	4	semitransparent	Left	Right	Right	Right	Left	Left	Left	Left	Left	Left	Left	Left	Left	Right	Left	Left	Left	Left	Left	Left	Left
6	1	transparent	Left	Right	Left	Right	Left	Left	Left	Left	Left	Left	Right	Right	Left	Right	Left	Left	Left	Left	Left	Left	Left
6	2	opaque	Left	Left	Right	Left	Left	Right	Left	Left	Right	Left	Left	Right	Left	Left	Left	Left	Left	Left		Left	Left
6	3	semitransparent	Left	Right	Right	Right	Right	Right	Right	Right	Right	Right	Right	Right	Right	Right	Left	Right	Right	Right	Right	Right	Right
6	4	transparent	Left	Right	Left	Left	Left	Right	Left	Left	Left	Left	Left	Left	Right	Right	Right	Left	Left	Left	Left	Left	Left
6	5	opaque	Right	Right	Right	Right	Right	Right	Right	Right	Right	Left	Right	Right	Left	Left	Right	Right	Left	Right	Left	Right	Right
7	1	semitransparent	Right	Right	Right	Right	Right	Right	Right	Right	Right	Right	Right	Right	Right	Right	Left	Right	Right	Right	Right	Right	Right
7	2	transparent	Right	Right	Right	Right	Right	Right	Right	Right	Right	Right	Right	Right	Right	Right	Right	Right	Right	Right	Right	Right	Right
7	3	opaque	Left	Right	Left	Right	Right	Right	Right	Right	Right	Left	Right	Right	Right	Right	Right	Right	Left	Right	Right	Left	Right
7	4	semitransparent	Right	Right	Right	Right	Left	Left	Right	Right	Left	Right	Right	Right	Left	Left	Left	Right	Right	Right	Right	Right	Right
7	5	transparent	Left	Left	Left	Left	Left	Left	Left	Right	Left	Left	Left	Right	Right	Right	Left	Left	Left	Left	Left	Left	Left
